# Supplementary material for: Infarct growth velocity predicts early neurological outcomes in single subcortical infarction
Source: Sci Rep. 2023 Mar 18;13:4511. doi: 10.1038/s41598-023-31727-0 (PMC10024754; doi:10.1038/s41598-023-31727-0)
Supplement: Supplementary file 1 — Supplementary Information 1. [file 41598_2023_31727_MOESM1_ESM.xlsx]

## Sheet: Sheet1
END	Age	Sex	MR_time	HTN	DM	HL	Smoking	History_stroke	Initial_NIHSS	FBS	HbA1c	TC	WBC	CRP	Circulation	pSSI	DWI_diameter	DWI_volume	IGV	mRS
0	69	0	9	0	0	0	0	0	0	76	5.1	178.8	3.84	0.27	0	0	2	0.02	0.002222	0
0	48	0	9	0	0	0	0	0	1	88	5.5	178.4	6.77	0.19	0	0	3	0.03	0.003333	0
0	63	0	6	0	0	1	0	0	1	103	6.5	309.8	5.34	0.22	0	0	3	0.05	0.008333	0
0	69	1	7.5	1	1	1	0	0	1	105	7.6	143.4	8.33	0.03	0	0	9	0.07	0.009333	0
0	71	1	8.5	0	1	0	0	1	2	110	#NULL!	104.4	7.35	0.63	0	0	5	0.08	0.009412	0
0	75	1	7	1	0	0	0	0	3	87	5.3	234.2	7.65	0.03	0	0	5	0.08	0.011429	0
0	74	1	8.5	1	1	0	1	0	4	130	5.9	137.6	5.77	0.09	0	0	5	0.1	0.011765	0
0	54	1	8	0	0	0	0	0	3	77	5.1	200.4	10.59	0.43	0	0	7	0.1	0.0125	0
0	61	1	5.5	0	0	0	1	0	0	91	5.9	#NULL!	7.14	0.54	0	0	11	0.07	0.012727	0
0	79	1	7	0	0	0	0	0	1	108	6.1	122.8	5.13	0.11	0	0	4	0.09	0.012857	0
0	40	1	4.5	0	0	1	0	1	3	91	5.8	231.6	15.22	0.02	0	0	22	0.06	0.013333	0
0	72	0	4.5	1	0	0	0	0	2	92	5.5	242.2	6.22	0.1	0	0	5	0.06	0.013333	0
0	49	1	1.5	0	0	0	1	0	7	95	6.1	180.2	11.51	0.06	0	0	7	0.02	0.013333	0
0	40	0	8	0	0	0	1	0	2	68	5.5	168	4.82	0.06	0	0	4	0.11	0.01375	0
0	79	0	8.5	1	0	0	1	1	2	100	6	233.6	8.18	0.42	0	0	6	0.12	0.014118	0
0	85	1	9.5	0	0	0	0	0	4	82	#NULL!	128.2	6.65	0.02	0	0	6	0.14	0.014737	0
0	75	0	4.5	0	0	1	0	0	2	93	6	209.6	5.12	0.09	0	0	10	0.07	0.015556	0
0	61	1	9.5	0	0	0	0	0	3	146	8.8	105.4	5.28	1.44	0	0	5	0.15	0.015789	0
0	67	0	5	0	0	1	0	0	0	#NULL!	5.6	201	4.8	0.05	0	0	4	0.08	0.016	0
1	59	1	3.5	1	0	0	1	0	3	94	5.4	139.6	4.82	0.19	0	0	12	0.06	0.017143	1
1	62	0	5	0	0	0	0	0	2	112	5.7	258.8	7.2	0.12	0	0	4	0.09	0.018	1
0	75	1	6	0	0	0	0	#NULL!	3	89	5.7	227.4	6.2	0.02	0	0	5	0.11	0.018333	0
0	77	0	6	1	0	0	0	0	0	91	5.6	126.6	10.89	0.03	0	0	4	0.11	0.018333	0
0	73	0	9	1	0	0	0	0	3	68	6.8	137	6.06	0.08	0	0	8	0.17	0.018889	0
0	49	1	6	1	0	0	1	0	0	99	5.2	174.4	11.62	0.1	0	0	4	0.12	0.02	0
0	70	0	6.5	1	0	0	0	0	8	95	5.9	136.2	7.16	0.07	0	0	8	0.13	0.02	0
0	81	0	9.5	1	0	0	0	0	4	107	6	168.6	9.54	3.16	0	0	11	0.2	0.021053	0
0	86	0	7	1	1	1	0	0	1	117	6.7	210.2	8.83	0.09	0	0	5	0.15	0.021429	0
0	69	0	5	0	0	1	0	0	2	111	5.8	#NULL!	6.83	0.09	0	0	4	0.11	0.022	0
0	62	1	4.5	1	0	0	1	0	1	73	5.6	167.2	4.46	0.03	0	0	6	0.1	0.022222	0
0	53	1	9.5	1	1	0	1	1	12	138	8.9	105.4	15.41	2.07	0	0	12	0.23	0.024211	1
0	78	0	4.5	1	1	0	0	0	6	139	7.5	131.8	10.55	0.02	0	0	6	0.11	0.024444	1
0	63	1	8.5	0	0	0	0	0	2	121	5.5	270.8	6.27	0.03	0	0	6	0.21	0.024706	0
0	47	0	4	0	0	0	0	0	3	99	5.7	208.8	11.85	0.38	0	0	7	0.1	0.025	1
0	52	1	5	1	0	0	0	0	2	76	#NULL!	207.8	4.61	0.06	0	0	7	0.13	0.026	0
0	74	1	7	0	0	0	0	0	1	89	5.5	176.4	6.98	0.16	0	0	8	0.19	0.027143	0
0	69	1	8	1	1	1	0	0	2	236	8.8	144	7.57	0.4	0	0	6	0.22	0.0275	0
0	80	1	9	1	0	0	0	1	2	81	5.5	152.6	5.33	0.17	0	0	14	0.25	0.027778	0
0	67	1	2.5	1	1	0	0	0	0	150	7.1	194.4	7.01	0.33	0	0	4	0.07	0.028	0
0	69	0	5.5	1	0	0	0	0	1	78	5.4	#NULL!	6.14	0.05	0	0	9	0.16	0.029091	0
0	72	0	4	0	0	1	0	1	1	97	6.1	244.8	5.34	0.44	0	0	9	0.12	0.03	0
0	64	0	7.5	1	0	0	0	1	1	71	5.6	182.8	7.45	0.06	0	0	8	0.23	0.030667	0
0	73	1	6.5	1	0	1	0	0	2	93	6.1	145.4	4.45	0.14	0	0	6	0.2	0.030769	0
0	73	0	8	1	0	0	0	0	2	97	5.4	211.6	5.56	0.05	0	0	4	0.25	0.03125	0
0	88	1	5	1	0	0	1	0	5	100	5.6	124.4	3.39	0.05	0	0	10	0.16	0.032	1
0	59	1	7.5	1	0	0	0	0	3	101	#NULL!	175	9.03	0.05	0	0	8	0.25	0.033333	0
0	35	1	3	1	1	1	1	0	0	111	6.9	221.6	7.8	0.09	0	0	8	0.1	0.033333	0
0	67	1	5	0	0	1	1	0	4	83	5.5	140.2	4.37	1.1	0	0	6	0.17	0.034	0
1	73	1	7	0	0	0	0	0	6	106	5.4	214.6	4.99	0.01	0	0	12	0.25	0.035714	1
0	51	0	3	1	0	0	0	0	0	84	5.2	180.6	11.37	0.19	0	0	6	0.11	0.036667	0
0	79	0	5	1	1	0	0	1	3	117	6.2	175.4	8.31	0.02	0	0	4	0.19	0.038	0
0	74	0	6	1	0	1	1	0	4	84	6.4	214.6	8.74	0.5	0	0	6	0.24	0.04	0
0	64	1	3	1	1	0	1	0	1	182	9.1	187	6.88	0.23	0	0	6	0.12	0.04	0
0	65	1	5.5	0	0	0	1	0	0	106	5.8	185.6	6.36	0.38	0	0	7	0.22	0.04	0
0	69	0	3	1	1	1	0	1	6	#NULL!	7.8	180.2	6.02	0.03	0	0	8	0.13	0.043333	0
0	77	1	2	0	0	0	1	1	2	#NULL!	5.5	121.2	6.79	0.02	0	0	5	0.1	0.05	0
0	85	1	3	1	0	0	0	0	1	88	5.3	153.2	5.26	0.25	0	0	5	0.17	0.056667	0
0	51	1	4	0	1	0	1	0	2	80	6.2	150.2	7.14	0.02	0	0	7	0.23	0.0575	0
0	71	1	1	1	1	1	1	0	2	120	6.8	155.4	9.73	0.03	0	0	3	0.06	0.06	0
0	75	1	1.5	1	0	0	0	1	1	92	5.8	#NULL!	7.68	0.4	0	0	5	0.13	0.086667	0
0	58	0	2	1	0	1	1	0	4	94	5.7	197	7.51	0.51	0	0	8	0.18	0.09	1
0	31	1	2	1	0	0	1	1	1	97	5.4	206.6	7.41	0.42	0	0	7	0.19	0.095	0
0	62	1	2	0	0	0	1	0	3	81	5.5	148	9.38	0.16	0	0	8	0.21	0.105	0
0	49	1	1.5	0	1	1	1	0	4	129	7.5	279	12.2	0.04	0	0	8	0.16	0.106667	0
0	53	1	6.5	0	0	0	1	0	3	93	5.2	149.2	8.73	0.06	1	0	2	0.01	0.001538	0
0	73	1	5	1	1	1	1	0	11	212	8.2	118.4	6.71	0.03	1	0	1	0.01	0.002	1
0	49	1	4	0	0	0	1	0	0	126	6.8	249	10.73	0.5	1	0	2	0.01	0.0025	0
0	71	1	7	1	1	0	0	0	0	119	7.1	170.4	8.93	0.22	1	0	5	0.02	0.002857	0
0	64	0	3	1	0	0	0	0	1	89	5.5	200.4	7.23	0.04	1	0	2	0.01	0.003333	0
0	73	1	8	1	0	1	1	0	2	84	5.5	243.2	5.31	0.16	1	0	4	0.03	0.00375	0
0	54	1	8	1	1	0	0	0	1	139	7.2	141.6	10.03	0.05	1	0	2	0.03	0.00375	0
0	64	1	9.5	1	1	0	1	0	1	104	11.3	218.6	7.42	0.12	1	0	4	0.05	0.005263	0
0	70	0	8.5	1	0	1	0	0	1	91	5.7	263	7.08	0.5	1	0	4	0.09	0.010588	0
0	68	0	3.5	0	0	0	0	0	0	98	5.6	158.6	3.98	0.02	1	0	5	0.04	0.011429	0
0	69	1	9	0	0	0	1	0	0	90	5.6	200.2	7.1	0.23	1	0	7	0.11	0.012222	0
0	63	1	7	0	1	0	1	0	4	191	6.9	178	8.06	0.01	1	0	5	0.09	0.012857	0
0	63	1	7.5	0	1	0	1	0	5	122	9.6	154.6	8.39	0.08	1	0	7	0.11	0.014667	0
0	49	1	9.5	1	0	0	1	0	1	101	5.9	165.6	7.13	0.5	1	0	7	0.14	0.014737	0
0	76	0	3.5	0	0	0	0	0	3	91	6.8	206.8	8.48	0.18	1	0	3	0.06	0.017143	0
0	69	0	4	1	1	0	0	1	5	83	7.4	198.6	7.06	0.1	1	0	4	0.07	0.0175	0
0	84	1	8.5	1	0	0	0	0	3	87	#NULL!	138.4	7.88	3.31	1	0	4	0.15	0.017647	1
0	46	1	5.5	0	0	0	0	0	1	75	5.2	210.2	7.15	0.03	1	0	4	0.1	0.018182	0
0	80	1	7	1	1	0	1	0	2	144	9.5	184.6	7.66	0.02	1	0	7	0.13	0.018571	0
0	71	0	6	0	0	0	0	0	1	80	5.5	137.4	6.46	0.17	1	0	5	0.12	0.02	0
1	77	0	9.5	0	0	0	0	0	3	231	10.3	226.6	7.09	0.23	1	0	6	0.2	0.021053	0
0	55	1	3	1	1	0	0	1	0	80	8.2	154.2	5.54	0.33	1	0	3	0.07	0.023333	0
0	79	1	1.5	1	0	0	0	1	3	93	5.9	134.8	5.22	0.13	1	0	5	0.04	0.026667	0
0	61	0	5	1	1	1	0	0	4	99	7.5	263.2	10	0.5	1	0	5	0.15	0.03	0
0	47	0	2	0	0	1	0	0	0	186	5.6	191.6	3.15	0.04	1	0	4	0.06	0.03	0
0	55	1	7	0	0	0	1	0	2	87	5	193.6	6.89	0.5	1	0	10	0.21	0.03	0
0	65	0	2	1	1	0	0	0	0	185	10	195.8	13.24	0.31	1	0	5	0.06	0.03	0
0	66	1	2	0	0	0	1	1	1	82	6.4	159.2	7.73	0.03	1	0	3	0.06	0.03	0
0	77	0	3.5	0	0	0	0	0	5	82	5.1	141	7.1	5.33	1	0	8	0.11	0.031429	0
0	42	1	7.5	1	1	1	1	0	2	112	7	255.4	13	1.01	1	0	10	0.24	0.032	0
0	60	0	5	0	0	0	0	0	1	98	6.1	190.2	8.98	0.05	1	0	9	0.16	0.032	0
1	75	0	7.5	0	0	0	0	0	2	90	5.7	217.4	5.46	0.29	1	0	8	0.25	0.033333	1
0	62	0	5.5	1	0	0	0	1	1	90	4.5	165.4	5.82	0.05	1	0	7	0.19	0.034545	0
0	51	0	3	1	1	0	0	0	5	99	6.2	218.8	6.01	0.12	1	0	2	0.11	0.036667	0
0	67	0	3	0	0	0	0	0	2	83	5.6	173	6.04	0.1	1	0	7	0.11	0.036667	0
0	67	1	5	1	0	0	1	1	5	101	6	180	11.33	0.07	1	0	9	0.19	0.038	0
0	70	0	2	1	1	0	0	0	1	93	6.2	151.8	4.37	0.03	1	0	8	0.08	0.04	0
0	76	0	2	1	0	0	0	0	1	81	5.5	222.8	8.26	0.05	1	0	8	0.09	0.045	0
0	52	0	3.5	0	0	0	1	0	1	83	#NULL!	171	5.29	0.08	1	0	10	0.17	0.048571	0
0	68	0	3	0	0	0	0	0	1	89	#NULL!	202	7.27	0.03	1	0	6	0.15	0.05	0
0	74	1	4	1	0	1	1	0	3	#NULL!	5.8	161.2	4.96	0.25	1	0	8	0.23	0.0575	0
0	64	0	3	0	0	1	0	0	2	94	5.8	218.2	6.61	0.1	1	0	7	0.22	0.073333	0
0	57	1	1	1	0	0	0	1	4	83	5.6	137.8	10.9	0.08	1	0	8	0.14	0.14	0
1	58	0	1.5	1	0	0	0	0	2	130	6.4	242.6	8.61	0.14	1	0	2	0.23	0.153333	1
1	72	1	0.5	1	0	0	0	0	0	82	5.8	159	6.84	0.1	1	0	6	0.12	0.24	1
0	49	1	4.5	1	0	1	1	0	0	92	5.5	235.6	8.39	0.06	0	1	8	0.04	0.008889	0
0	59	0	2	1	1	1	0	0	1	108	7.5	184.8	7.66	0.37	0	1	11	0.03	0.015	0
0	60	1	8	1	1	0	1	1	2	110	7.2	145.4	9.9	#NULL!	0	1	7	0.14	0.0175	0
0	55	1	4	1	0	0	1	0	0	105	6.3	196.2	11.23	0.03	0	1	8	0.08	0.02	0
0	39	1	4.5	1	0	0	1	0	2	106	5.1	268.4	8.89	0.11	0	1	4	0.13	0.028889	0
0	68	1	6.5	1	0	0	1	0	0	95	5.5	198	8.29	0.04	0	1	9	0.24	0.036923	0
0	72	0	8	1	1	0	0	0	4	111	6.1	209.2	6.56	0.09	1	1	3	0.04	0.005	0
0	52	0	6.5	0	0	0	0	0	0	98	5.8	220.4	9.52	0.32	1	1	15	0.06	0.009231	0
0	78	0	5	0	0	0	0	0	2	#NULL!	#NULL!	#NULL!	5.4	0.02	1	1	7	0.06	0.012	0
1	48	1	5.5	1	0	0	0	0	1	146	5.7	231.6	5.89	0.1	1	1	7	0.07	0.012727	0
1	85	1	9	1	0	1	0	0	4	89	5.4	172.8	6.46	0.09	1	1	14	0.14	0.015556	1
0	80	0	8.5	1	1	1	0	0	0	145	6.3	140.8	4.75	0.1	1	1	9	0.16	0.018824	0
1	83	0	7.5	1	0	0	0	0	5	71	5.5	#NULL!	6.52	0.12	1	1	7	0.15	0.02	1
0	69	0	9	1	0	0	0	0	0	92	5.8	150.4	7.01	0.03	1	1	12	0.19	0.021111	0
0	77	0	6	1	0	0	0	0	3	89	5.7	233	5.43	0.1	1	1	10	0.13	0.021667	0
0	70	1	4.5	1	1	1	0	0	1	#NULL!	5.8	151	7.62	0.17	1	1	5	0.1	0.022222	0
0	86	1	3.5	0	0	0	0	0	2	103	5.6	154.2	5.32	0.53	1	1	8	0.08	0.022857	0
0	87	0	8	1	0	0	0	0	7	89	5.5	199.4	5.87	0.05	1	1	11	0.2	0.025	1
1	73	1	6.5	1	1	1	0	1	2	#NULL!	6.8	171.8	6.72	0.42	1	1	7	0.19	0.029231	1
0	43	1	2	1	0	0	1	0	2	95	5.3	167.6	5.09	0.3	1	1	4	0.1	0.05	0
0	74	0	4.5	1	1	0	0	0	4	110	7.5	152.8	7.08	0.04	1	1	12	0.25	0.055556	1
0	30	1	3	1	0	1	0	0	5	96	6.1	217.8	7.24	0.76	1	1	13	0.22	0.073333	0
0	68	1	3	0	0	1	0	0	4	92	6	225.4	8.46	0.42	1	1	11	0.25	0.083333	0
0	71	0	2	0	0	0	0	0	1	97	6.1	197	5.13	0.12	1	1	13	0.23	0.115	0
0	54	0	8.5	1	1	0	0	0	1	174	9.2	#NULL!	7	0.76	0	0	9	0.26	0.030588	0
0	65	1	9.5	1	0	0	1	0	6	136	6.3	160.2	8.57	0.2	0	0	7	0.3	0.031579	0
0	81	1	9.5	0	0	0	0	0	3	87	5.4	209.8	4.59	0.03	0	0	12	0.35	0.036842	0
1	56	1	8.5	1	1	0	1	0	2	117	6.2	94.6	6.36	#NULL!	0	0	10	0.35	0.041176	0
0	63	1	8	0	1	0	1	0	2	133	8.1	234.8	7.98	0.03	0	0	14	0.33	0.04125	0
0	87	0	6	1	1	0	0	0	2	158	7.7	126.2	6.75	0.03	0	0	12	0.27	0.045	0
0	51	1	5.5	1	1	0	1	0	2	219	9.8	228.2	6.11	0.46	0	0	8	0.26	0.047273	0
0	64	1	7.5	1	0	0	1	0	4	93	5.8	178.2	6.98	0.29	0	0	8	0.4	0.053333	0
0	77	1	5	1	0	0	0	1	5	59	4.9	143	4.75	0.02	0	0	8	0.28	0.056	1
0	61	1	5	1	0	1	1	0	2	108	6.3	194.6	9.36	0.47	0	0	7	0.29	0.058	0
0	58	1	8.5	0	0	0	1	0	3	101	6.9	156.2	7.14	0.58	0	0	7	0.5	0.058824	0
0	75	0	9	1	0	1	0	0	2	102	6.1	240.8	6.44	0.1	0	0	12	0.53	0.058889	0
0	36	1	8	0	0	0	1	0	1	81	5.2	129	5.16	0.02	0	0	6	0.48	0.06	0
0	80	0	7	0	0	0	0	0	2	88	5.4	174.2	8.48	10.43	0	0	10	0.44	0.062857	0
0	62	1	6.5	0	0	0	0	0	9	77	5	#NULL!	10.99	0.18	0	0	11	0.41	0.063077	0
0	65	1	9	1	1	1	1	0	4	187	5.7	126.8	10.24	0.52	0	0	11	0.61	0.067778	1
0	75	1	9.5	0	1	0	1	0	4	89	8.9	160	8.87	0.83	0	0	15	0.69	0.072632	0
1	81	0	6.5	0	1	1	0	0	2	104	6.5	248.8	5.14	0.1	0	0	8	0.49	0.075385	1
1	74	1	5.5	1	1	0	0	0	4	153	7.7	162.2	9.97	3.32	0	0	8	0.42	0.076364	1
0	54	1	3.5	1	1	1	1	0	4	129	6.3	102.6	12.41	12.87	0	0	7	0.27	0.077143	1
0	64	0	8	1	1	1	0	0	2	153	6.8	222.2	11.11	0.15	0	0	10	0.62	0.0775	1
1	79	1	4	1	0	1	0	1	7	98	5.9	237.6	6.53	0.06	0	0	8	0.31	0.0775	1
1	70	0	9.5	1	0	0	0	0	5	#NULL!	#NULL!	#NULL!	5.52	0.06	0	0	20	0.76	0.08	1
0	77	0	5	1	0	0	0	0	1	97	5.3	116.8	4.88	0.03	0	0	9	0.4	0.08	0
1	53	0	9	0	0	0	0	0	2	106	5.2	282.8	7.29	0.02	0	0	26	0.72	0.08	1
0	53	0	6	1	1	0	0	0	2	123	6.7	226.4	5.27	0.5	0	0	13	0.49	0.081667	0
1	67	1	5	0	0	0	1	0	1	105	5.4	207.4	10.14	0.5	0	0	8	0.42	0.084	0
0	57	0	8	1	0	0	0	0	0	94	5.5	178	6.01	0.02	0	0	16	0.69	0.08625	0
0	61	1	4	1	1	0	0	1	1	103	7.4	179.2	5.06	0.07	0	0	11	0.35	0.0875	0
1	80	1	3.5	1	1	0	0	1	5	#NULL!	6.2	159.6	4.31	0.15	0	0	11	0.31	0.088571	1
0	43	1	9	1	1	0	0	0	4	198	9.5	203.4	12.85	1.47	0	0	8	0.8	0.088889	0
1	77	0	7	1	1	0	0	0	6	67	9.9	97.8	7.59	0.46	0	0	12	0.66	0.094286	1
0	80	1	4	1	1	0	0	0	2	112	5.6	120.2	7.34	0.03	0	0	8	0.38	0.095	0
0	69	0	8.5	0	1	0	0	0	4	#NULL!	9.1	140.2	6.92	0.02	0	0	11	0.9	0.105882	0
1	84	1	3.5	1	0	0	0	0	2	90	5.5	188	4.4	0.02	0	0	13	0.38	0.108571	0
1	51	1	2.5	1	0	0	1	0	1	107	6.1	169.6	7.51	0.5	0	0	10	0.28	0.112	1
0	57	0	2.5	1	1	0	0	0	6	140	7.6	165.2	7.72	0.03	0	0	7	0.28	0.112	0
0	68	1	3	0	0	0	0	0	0	109	5.4	186	5.36	0.02	0	0	15	0.34	0.113333	1
1	78	0	9	0	1	0	0	0	7	#NULL!	10.4	221	17.67	19.24	0	0	16	1.03	0.114444	1
1	64	1	8.5	1	1	1	1	0	6	155	8.8	207.6	8.23	0.13	0	0	19	1.01	0.118824	1
0	81	0	4	0	0	0	0	0	5	87	5.2	237.2	4.81	0.1	0	0	15	0.53	0.1325	0
1	58	1	5.5	1	1	0	1	0	6	225	11.3	251.2	9.3	0.18	0	0	14	0.76	0.138182	1
0	90	0	3.5	1	0	0	0	0	6	88	5.7	157.6	6.61	0.05	0	0	15	0.52	0.148571	1
1	73	1	2	1	0	0	1	0	0	83	5.6	226.6	7.96	0.37	0	0	7	0.31	0.155	0
0	47	1	5	0	1	0	1	1	7	177	11.2	174	5.86	0.15	0	0	11	0.82	0.164	1
0	73	0	2	1	1	1	0	0	2	75	7	88.8	9.97	2.36	0	0	14	0.34	0.17	0
0	90	1	2	1	0	0	1	1	4	80	5.1	114.2	6.09	0.12	0	0	7	0.34	0.17	0
0	69	0	7.5	1	0	0	0	0	2	97	5.5	244.4	5.36	0.24	0	0	20	1.32	0.176	0
0	73	1	1.5	1	0	0	0	0	0	97	5.5	158.6	4.53	0.08	0	0	8	0.28	0.186667	0
1	69	0	4.5	1	0	0	0	0	0	108	6.3	135	11.28	0.09	0	0	18	0.88	0.195556	0
0	65	1	1.5	1	0	1	1	0	4	92	6.1	266.6	9.74	0.09	0	0	15	0.3	0.2	0
0	76	0	2	1	0	1	0	0	9	99	5.5	#NULL!	6.47	0.04	0	0	12	0.45	0.225	0
0	68	1	6.5	0	0	0	1	0	3	92	6	177.6	7.45	0.04	0	0	25	1.51	0.232308	0
0	56	0	4.5	1	0	0	0	0	6	90	5.1	127.8	3.89	0.13	0	0	13	1.1	0.244444	0
0	60	1	3.5	0	1	0	1	0	6	204	8.9	#NULL!	14.62	0.02	0	0	15	0.86	0.245714	0
1	63	1	3.5	1	0	0	0	0	3	#NULL!	7.3	154.2	5.39	0.02	0	0	5	0.86	0.245714	0
0	37	1	2	1	1	1	1	0	3	122	7.1	261.4	7.52	0.61	0	0	6	0.57	0.285	0
1	85	0	1.5	0	0	0	0	0	3	88	5.3	200.2	7.7	0.07	0	0	6	0.43	0.286667	1
0	62	0	4.5	1	1	1	0	0	5	125	9.7	140.4	8.52	0.23	0	0	9	1.46	0.324444	0
0	53	1	3.5	1	0	0	1	0	2	92	5.5	159	14.33	0.02	0	0	20	1.22	0.348571	0
0	79	0	2.5	1	1	1	0	0	0	153	6.5	197.6	9.15	0.07	0	0	11	0.88	0.352	0
0	72	0	5.5	1	0	0	1	0	5	97	6.6	279.6	8.96	0.06	0	0	15	2.21	0.401818	0
1	80	0	2.5	1	0	0	0	0	9	123	6.4	216.2	5.98	1.08	0	0	18	1.02	0.408	0
1	77	0	4	0	0	0	0	1	4	96	5.9	160.2	9.27	0.21	0	0	15	1.64	0.41	1
0	83	0	2.5	0	0	0	0	0	11	118	6.1	194.2	4.75	0.16	0	0	20	1.41	0.564	1
0	74	1	2	0	1	0	0	0	11	86	5.7	71.4	14.67	1.83	0	0	15	1.17	0.585	1
0	62	0	1.5	1	1	1	0	0	2	121	6.2	141.4	5.75	0.13	0	0	22	0.88	0.586667	0
0	53	1	3	1	1	1	0	0	0	117	7	126	9.86	1.84	0	0	23	1.78	0.593333	0
0	90	0	3.5	1	0	0	0	0	18	103	4.9	142.8	8.67	1.48	0	0	29	2.14	0.611429	1
1	79	0	3.5	1	0	1	0	0	4	96	#NULL!	204.8	4.76	1.22	0	0	28	2.23	0.637143	1
1	87	0	1.5	1	1	1	0	0	4	140	7.8	223	9.95	0.04	0	0	31	1.37	0.913333	1
0	55	0	1.5	1	0	0	0	0	1	90	5.5	180.8	5.36	0.03	0	0	27	3.01	2.00667	0
0	71	1	9	1	1	1	0	1	2	107	8.1	123.2	4.68	0.02	1	0	7	0.27	0.03	0
0	82	1	8	0	0	0	0	0	1	90	5.5	178.4	5.27	0.06	1	0	8	0.29	0.03625	1
0	57	1	9.5	0	0	0	1	0	3	115	5.9	162.6	7.32	0.1	1	0	9	0.36	0.037895	0
0	67	1	6.5	1	1	1	0	0	4	111	6.6	216.8	7.41	0.07	1	0	10	0.26	0.04	0
0	78	1	6.5	0	0	0	1	0	2	79	5.7	123.4	7.76	0.16	1	0	4	0.29	0.044615	0
0	68	1	7.5	1	0	1	1	1	6	106	5.4	158	7.4	0.05	1	0	9	0.34	0.045333	1
0	78	1	9	1	0	0	0	0	3	91	5.6	178.6	20.19	11.49	1	0	14	0.45	0.05	0
0	59	1	8	1	1	1	0	0	0	172	9	91.6	13.09	0.07	1	0	9	0.44	0.055	0
0	62	0	5	0	1	1	0	0	5	124	8.6	143	14.78	0.06	1	0	6	0.32	0.064	0
0	83	0	4.5	0	1	0	0	0	0	210	9	247.4	5.77	0.5	1	0	6	0.31	0.068889	0
0	74	0	5	1	0	0	0	0	1	118	#NULL!	115	23.22	24.03	1	0	11	0.36	0.072	0
0	71	1	6.5	1	0	0	1	0	6	81	5.2	152.8	3.22	0.02	1	0	11	0.49	0.075385	0
0	75	1	3	0	0	1	0	0	2	104	5.8	182.4	5.87	0.08	1	0	9	0.26	0.086667	0
0	83	1	4.5	0	0	0	0	0	4	88	5.3	155	6.73	0.06	1	0	10	0.39	0.086667	0
1	80	0	8	1	0	0	1	0	7	80	5	151.4	6.13	0.11	1	0	15	0.76	0.095	1
0	77	1	3	1	0	0	0	0	2	123	5.9	91.2	5.94	0.03	1	0	7	0.36	0.12	0
0	78	1	5.5	1	0	0	0	0	3	107	5.8	173	5.32	0.02	1	0	11	0.66	0.12	1
0	64	0	7.5	0	0	1	0	0	4	98	6.5	295.2	9.42	#NULL!	1	0	13	1.17	0.156	0
1	65	1	7	1	1	0	0	0	4	86	7.2	155.2	6.24	0.04	1	0	17	1.15	0.164286	1
0	55	0	2	1	0	0	0	0	0	84	6	180.4	5.36	0.04	1	0	9	0.37	0.185	0
0	76	1	3.5	1	0	0	1	0	6	112	7	233.8	8.46	0.5	1	0	12	0.78	0.222857	1
0	73	1	2	1	1	0	1	0	3	82	7.6	113.6	6.67	0.02	1	0	9	0.49	0.245	1
0	88	0	1.5	1	0	0	0	0	3	#NULL!	5.6	129.4	5.66	0.19	1	0	13	0.73	0.486667	0
0	64	1	9	1	0	1	0	0	4	101	5.8	126.8	5.73	0.3	0	1	13	0.31	0.034444	0
0	73	1	9.5	0	0	0	0	1	9	101	7	248	6.97	0.12	0	1	8	0.38	0.04	1
0	40	1	9.5	1	0	0	1	0	2	83	5.3	197.6	10.18	0.57	0	1	11	0.4	0.042105	0
0	62	1	8	1	1	0	1	0	2	110	7.8	158.8	8.3	0.58	0	1	9	0.37	0.04625	0
0	80	0	8.5	1	1	0	0	0	8	211	11.2	166.4	6.48	0.5	0	1	13	0.4	0.047059	1
0	53	1	7.5	0	1	0	1	0	3	197	7.4	185.8	7.37	0.04	0	1	9	0.36	0.048	0
0	58	1	5	0	1	0	1	0	2	144	7.4	217.8	4.61	0.04	0	1	13	0.26	0.052	0
1	51	0	7.5	1	0	0	1	0	6	109	4.7	208.6	8.37	0.15	0	1	14	0.51	0.068	0
0	74	1	6.5	1	0	0	0	0	2	112	5.7	186.4	5.96	0.5	0	1	6	0.5	0.076923	0
1	83	0	8	1	1	1	0	0	7	122	6.5	133.4	17.81	23.37	0	1	10	0.81	0.10125	1
0	67	1	7	1	0	0	0	0	2	99	5.8	221.4	5.7	0.03	0	1	10	0.73	0.104286	0
0	56	1	8	1	0	1	1	0	1	103	6	280.4	8.43	0.16	0	1	19	0.84	0.105	0
0	74	1	5.5	1	1	0	0	0	5	125	6.9	197.6	7.21	0.4	0	1	10	0.59	0.107273	0
1	68	1	9	1	0	1	1	0	1	113	5.7	182.2	4.54	0.34	0	1	16	1.04	0.115556	0
0	68	0	9.5	1	1	1	0	0	2	192	10	220.2	7.32	0.03	0	1	14	1.11	0.116842	0
0	62	1	4	1	1	0	1	1	4	107	7	134	9.85	12.3	0	1	10	0.5	0.125	0
1	59	1	6.5	0	1	1	1	0	5	97	11.6	232	14.06	0.09	0	1	15	0.95	0.146154	1
0	79	0	6	1	0	0	0	0	4	92	6.2	188.6	4.24	0.5	0	1	15	0.95	0.158333	1
0	76	0	8	1	0	0	0	0	3	95	5.5	154.4	5.4	0.02	0	1	18	1.3	0.1625	0
0	64	1	8	1	1	1	0	1	2	149	6.9	151.8	5.38	0.5	0	1	15	1.32	0.165	0
0	68	1	2	1	0	1	1	0	2	97	6.1	214.4	10.83	0.25	0	1	8	0.41	0.205	0
0	84	1	6	1	0	0	0	0	5	135	5.8	#NULL!	16	0.09	0	1	20	1.24	0.206667	0
0	73	1	4	0	0	0	0	0	4	86	5.3	223.2	6.29	0.09	0	1	12	0.84	0.21	0
0	58	0	6	0	0	0	0	0	5	88	5.7	149.2	5.66	0.05	0	1	30	1.36	0.226667	1
0	49	1	3.5	1	0	1	1	0	2	97	6.2	207.6	8.99	0.28	0	1	11	0.82	0.234286	0
1	87	0	6	1	0	0	0	0	3	104	5.4	207	7.05	0.5	0	1	18	1.5	0.25	1
0	64	1	7	1	0	0	1	0	2	97	5.7	204.8	6.1	0.05	0	1	20	1.87	0.267143	0
0	31	0	6	1	1	0	1	0	3	303	11.6	275	11.01	0.47	0	1	27	1.71	0.285	0
1	77	0	3	1	1	0	0	0	5	122	11	186	13.47	#NULL!	0	1	9	0.9	0.3	1
0	70	0	2.5	0	0	1	0	0	0	103	6.4	257.6	4.97	0.02	0	1	8	0.8	0.32	0
1	81	0	2	0	1	0	0	0	7	173	8.5	229	4.48	0.03	0	1	9	0.68	0.34	1
0	31	1	5	0	0	0	0	0	9	90	5.1	165.8	8	0.13	0	1	12	1.76	0.352	0
1	56	1	7	1	1	1	0	0	7	102	6.3	148.8	15.1	0.06	0	1	27	2.51	0.358571	0
1	77	0	2.5	1	1	0	0	0	5	144	7.7	190.6	4.7	0.2	0	1	20	0.9	0.36	1
1	87	0	3.5	0	0	0	0	0	3	90	6	183.2	6.71	1.07	0	1	16	1.32	0.377143	0
0	61	0	3	0	0	1	0	0	5	92	5.4	227.4	7.6	0.03	0	1	19	1.19	0.396667	0
0	65	1	3.5	1	1	0	0	0	6	124	6.6	210.6	8.08	0.04	0	1	16	1.41	0.402857	0
1	71	0	4	1	0	1	0	1	4	118	6.3	167.8	12.22	0.11	0	1	19	1.67	0.4175	1
0	54	0	4	0	1	1	1	1	4	125	7.2	168.4	11.11	0.06	0	1	21	1.89	0.4725	1
0	63	0	3	1	0	0	0	0	5	105	5.9	212.2	4.76	0.04	0	1	15	1.5	0.5	1
0	69	1	4.5	0	0	0	0	0	0	87	5.4	185.6	4.99	0.12	0	1	17	2.55	0.566667	0
1	78	0	7.5	1	1	0	0	0	6	147	7.5	178.8	11.5	0.16	0	1	23	4.48	0.597333	1
0	64	1	7	1	0	1	1	0	0	86	6	171.6	9.7	1.43	0	1	22	4.58	0.654286	0
0	95	0	4	0	1	0	0	0	12	166	5.9	192.2	8.86	0.11	0	1	35	3.34	0.835	1
0	53	1	3	0	0	0	1	0	8	83	5.4	165.4	11.87	0.1	0	1	22	2.58	0.86	0
0	67	1	1	1	0	0	0	0	9	156	7	1071.8	9.94	0.22	0	1	15	0.93	0.93	1
0	55	0	6.5	0	0	0	0	0	1	88	5.8	178.6	5.4	0.55	0	1	33	6.69	1.02923	0
0	68	0	2	1	0	0	0	0	7	95	5.7	171.6	13.91	0.5	0	1	26	2.4	1.2	1
1	53	0	3.5	0	0	1	0	0	6	88	5.5	172.6	9.06	0.34	0	1	27	4.42	1.26286	0
0	55	0	4	0	0	0	0	0	0	#NULL!	5.6	#NULL!	5.24	0.07	0	1	35	5.88	1.47	0
1	58	1	1.5	0	0	1	1	0	2	95	5.7	192.4	10.44	0.11	0	1	20	2.22	1.48	1
0	54	1	1	1	1	0	0	1	17	161	8.5	184.2	10.59	0.21	0	1	27	2.57	2.57	1
0	81	0	1.5	1	1	0	0	0	3	124	6.1	190.2	11.69	0.33	0	1	38	6.16	4.10667	1
0	67	1	0.5	0	1	0	1	0	1	160	8	176.6	7.78	0.95	0	1	42	14.02	28.04	0
1	70	0	8	1	1	0	0	0	1	120	6.6	198.6	7.93	0.02	1	1	5	0.3	0.0375	1
0	74	0	9.5	1	1	0	0	0	1	294	10.3	147.8	7.63	0.03	1	1	14	0.38	0.04	0
0	74	1	6.5	1	1	0	0	0	3	#NULL!	6.3	196.8	6.41	0.17	1	1	11	0.39	0.06	0
0	69	0	4.5	0	0	0	0	0	2	90	5.3	186.2	4.51	0.08	1	1	21	0.31	0.068889	0
1	59	1	7	1	0	0	1	0	8	80	5.9	157.4	5.77	0.33	1	1	15	0.5	0.071429	0
0	77	0	3.5	1	1	1	0	0	4	119	6.2	161	6.78	0.03	1	1	14	0.29	0.082857	1
1	74	0	4.5	0	1	0	0	0	6	101	6.8	214.2	7.94	0.5	1	1	13	0.48	0.106667	1
1	66	0	7	1	0	1	0	0	4	81	5.3	257.6	7.06	0.02	1	1	18	0.76	0.108571	1
0	75	1	4	1	0	0	1	0	3	89	5.8	162.6	9.32	0.05	1	1	17	0.45	0.1125	0
0	73	1	2.5	1	0	0	0	0	6	77	6.1	167.4	10.35	0.45	1	1	14	0.33	0.132	0
0	85	0	1.5	0	1	0	0	0	3	#NULL!	#NULL!	#NULL!	9.79	0.16	1	1	11	0.29	0.193333	0
0	66	0	4	1	0	0	0	0	3	171	9.7	212.8	9.19	0.09	1	1	19	1.16	0.29	0
1	68	1	2	1	1	0	0	0	3	128	8	134.2	6.99	0.07	1	1	13	0.7	0.35	1
0	72	1	17.5	0	1	0	0	1	0	#NULL!	7.5	184.4	7.41	0.26	0	0	4	0.02	0.001143	0
0	59	1	11.5	1	0	1	0	0	1	102	5.7	221	6.4	0.04	0	0	4	0.02	0.001739	0
0	72	0	16	1	0	1	0	1	5	94	5.7	172.8	5.41	0.18	0	0	5	0.03	0.001875	0
0	92	0	24	1	0	1	0	0	0	92	5.9	136.2	7.6	0.08	0	0	3	0.05	0.002083	0
0	54	0	24	0	0	0	0	0	0	84	5.4	242.4	5.96	0.05	0	0	8	0.05	0.002083	0
0	63	1	13.5	1	0	0	1	0	1	86	5.4	242.6	6.6	0.27	0	0	7	0.04	0.002963	0
0	60	0	26.5	1	0	0	0	0	3	92	5.3	203.6	5.73	0.02	0	0	5	0.08	0.003019	0
0	79	0	18.5	1	0	0	0	0	4	78	5.6	170.8	9.98	0.1	0	0	6	0.06	0.003243	0
0	53	1	23	1	0	0	0	0	2	101	5.4	202.2	5.39	0.16	0	0	4	0.08	0.003478	0
0	69	0	21	1	0	0	1	1	1	86	5.8	253	9.93	0.5	0	0	6	0.08	0.00381	0
0	79	0	21	1	1	0	0	0	6	126	#NULL!	121.8	6.47	0.66	0	0	5	0.09	0.004286	0
0	66	1	15	1	1	1	1	1	5	134	8.2	180	7.43	1.31	0	0	4	0.07	0.004667	0
0	75	1	24.5	1	0	1	0	0	2	106	6	149	4.98	0.02	0	0	8	0.14	0.005714	0
0	68	1	29	0	1	0	1	0	5	118	#NULL!	179	8.34	0.41	0	0	6	0.18	0.006207	0
0	76	0	14	1	0	1	0	0	2	87	5.6	203	7.29	0.02	0	0	8	0.09	0.006429	0
0	69	0	14	1	1	0	0	0	1	171	7.6	147.4	7.44	0.1	0	0	4	0.09	0.006429	0
1	78	1	24.5	0	0	0	0	0	3	109	6.1	200	8.42	0.26	0	0	8	0.16	0.006531	1
0	58	1	10	1	0	0	0	1	6	85	#NULL!	139.6	3.9	0.06	0	0	5	0.07	0.007	0
0	63	0	10	0	0	0	0	0	1	#NULL!	5.3	172.2	6.07	0.21	0	0	4	0.07	0.007	0
0	64	0	15.5	1	0	1	1	0	1	100	6	221	8.44	0.03	0	0	4	0.11	0.007097	0
0	74	1	23	1	1	1	0	0	2	146	7.8	153	5.78	0.11	0	0	6	0.17	0.007391	0
0	73	1	11.5	1	0	0	0	0	1	86	6.1	124.4	8.92	0.12	0	0	7	0.09	0.007826	0
0	54	0	24	1	0	0	0	1	3	104	5.4	149.2	6.02	0.5	0	0	8	0.19	0.007917	0
0	50	1	15	1	0	0	0	0	2	84	5.4	195.2	6.13	0.09	0	0	8	0.12	0.008	0
0	72	1	13.5	0	0	0	1	0	3	98	5.7	133.2	7.26	0.08	0	0	7	0.11	0.008148	0
0	88	1	14.5	0	0	0	0	0	2	93	#NULL!	140.2	3.44	0.02	0	0	6	0.13	0.008966	0
1	87	0	20	1	0	0	0	0	1	87	5.2	209.2	6.61	0.14	0	0	6	0.18	0.009	1
0	56	1	12.5	0	0	0	1	1	2	87	5.2	178.4	6.95	0.03	0	0	6	0.12	0.0096	0
0	67	1	16.5	1	0	0	0	1	2	99	5.9	172.4	6.33	0.16	0	0	3	0.16	0.009697	0
0	82	1	10	0	0	0	0	0	0	80	5.8	148.8	4.89	0.07	0	0	12	0.1	0.01	0
0	72	0	16.5	1	0	0	0	0	3	104	5.7	233.6	4.63	0.08	0	0	11	0.18	0.010909	0
0	48	1	15	0	1	0	1	0	6	#NULL!	8.7	157.2	10.32	0.06	0	0	10	0.18	0.012	1
0	60	1	14	0	1	0	1	0	1	115	6.7	122.2	6.09	0.11	0	0	7	0.17	0.012143	0
0	82	0	13.5	1	0	0	0	0	2	87	5.8	203.4	5.26	0.05	0	0	6	0.17	0.012593	0
0	76	0	12.5	1	1	0	0	0	6	#NULL!	7.8	138.6	6.17	0.13	0	0	5	0.16	0.0128	1
0	77	1	14	1	1	0	0	1	6	130	6.7	171.2	6.58	1.84	0	0	6	0.18	0.012857	1
0	72	0	17	1	1	0	0	0	2	177	10.8	154.6	6.37	0.04	0	0	10	0.22	0.012941	0
0	63	0	16	1	0	0	0	0	2	116	6	145.2	8.86	0.75	0	0	11	0.21	0.013125	0
1	69	1	17.5	0	0	0	1	1	2	73	6	375	7.55	0.09	0	0	9	0.24	0.013714	1
0	69	1	10	0	0	0	0	0	1	82	5.8	136	8.06	0.5	0	0	7	0.14	0.014	0
0	58	1	13.5	1	0	0	0	0	4	116	5.7	177.4	5.09	0.28	0	0	6	0.19	0.014074	0
1	75	0	14.5	1	0	1	0	0	0	87	5.7	186	6.03	0.12	0	0	10	0.21	0.014483	1
0	67	0	17	1	0	1	0	0	4	102	5.9	148.6	7.64	0.02	0	0	6	0.25	0.014706	0
0	55	1	15.5	1	1	1	1	1	0	161	8.4	321.2	9.67	0.72	0	0	6	0.24	0.015484	0
0	55	1	14.5	0	0	0	0	0	3	104	5.8	241.8	6.61	0.15	0	0	6	0.23	0.015862	0
0	70	0	12	1	0	0	0	0	4	96	5.7	184	4.76	0.06	0	0	8	0.2	0.016667	1
0	80	0	10	1	0	0	0	0	1	98	5.9	218.8	6.13	0.04	0	0	6	0.18	0.018	0
0	34	0	10.5	0	0	0	1	0	1	93	5.4	186.4	10.4	1.9	1	0	4	0.01	0.000952	0
0	68	1	29	0	0	1	1	0	1	83	6.3	142.8	10.03	0.51	1	0	6	0.04	0.001379	0
0	97	0	20	1	0	0	0	0	2	79	5.5	124.6	11.87	0.28	1	0	2	0.03	0.0015	0
0	69	1	23	1	0	1	1	0	1	79	#NULL!	208	6.88	0.21	1	0	2	0.05	0.002174	0
0	70	1	23.5	0	0	1	1	0	3	105	6.1	218.8	10.48	0.11	1	0	4	0.06	0.002553	0
0	40	1	10	0	0	1	1	0	0	84	5.4	227.4	7.15	0.11	1	0	3	0.03	0.003	0
0	60	1	20	0	0	0	1	0	3	94	5.5	163	6	0.19	1	0	5	0.07	0.0035	0
0	49	0	13.5	1	0	1	0	0	1	83	6.1	207.6	4.51	0.5	1	0	5	0.05	0.003704	0
1	75	0	15.5	1	0	0	0	0	3	#NULL!	5.3	221.6	3.01	0.07	1	0	5	0.06	0.003871	0
0	48	0	23	0	0	0	0	0	2	98	5.6	150.4	7.48	0.09	1	0	6	0.09	0.003913	0
0	65	1	25.5	0	0	0	1	0	0	82	6.1	194	5.1	0.42	1	0	6	0.1	0.003922	0
0	78	1	12	1	1	0	0	0	1	180	8.8	158	5.75	0.05	1	0	8	0.05	0.004167	0
0	52	0	22	1	0	0	0	0	1	78	5.4	247	7.34	0.04	1	0	6	0.1	0.004545	0
0	63	1	21.5	0	0	0	1	0	1	#NULL!	7.1	173	9.77	0.73	1	0	4	0.1	0.004651	0
0	62	1	15	1	0	0	1	0	1	104	5.3	203.8	4.66	0.02	1	0	6	0.07	0.004667	0
0	56	1	22.5	1	0	0	0	0	1	96	5.4	207.8	4.15	0.5	1	0	4	0.11	0.004889	0
0	57	0	14	1	1	0	0	0	1	168	7.6	207.8	8.36	0.24	1	0	4	0.07	0.005	0
0	67	0	29.5	1	0	0	0	1	5	89	5.4	204.4	6.76	0.07	1	0	7	0.15	0.005085	0
0	75	1	27	0	0	0	0	0	2	90	5.6	153.6	5.6	0.17	1	0	11	0.14	0.005185	0
0	69	1	21	0	0	0	0	0	1	124	5.7	205.8	5.27	0.03	1	0	4	0.11	0.005238	0
0	44	0	14	0	0	1	0	0	1	154	6.4	207.8	11	0.63	1	0	5	0.08	0.005714	0
0	66	1	11.5	0	0	1	0	0	1	91	5.5	167.4	6.67	0.11	1	0	2	0.07	0.006087	0
0	64	0	27	0	0	0	0	0	0	85	5.5	244.8	7.59	0.18	1	0	2	0.17	0.006296	0
0	72	1	23.5	1	1	1	0	0	1	223	8.6	208.6	5.34	1.01	1	0	6	0.15	0.006383	0
0	59	1	12.5	1	0	0	1	0	5	91	5.1	177.2	7.47	0.02	1	0	5	0.08	0.0064	0
0	60	0	26	1	0	0	0	0	1	92	5.7	246.8	8.19	0.5	1	0	8	0.17	0.006538	0
0	39	1	29	1	0	0	1	0	4	87	5.7	#NULL!	7.5	0.15	1	0	7	0.19	0.006552	0
0	61	0	13.5	0	0	0	0	0	0	107	8.7	#NULL!	6.34	0.15	1	0	2	0.1	0.007407	0
0	66	1	16.5	0	0	0	1	0	1	101	6.4	212.2	5.79	0.15	1	0	6	0.13	0.007879	0
0	57	0	20	0	0	1	0	0	5	95	5.5	211.2	4.29	0.5	1	0	12	0.16	0.008	0
0	68	1	25	1	1	1	0	0	1	#NULL!	#NULL!	#NULL!	6.96	0.07	1	0	8	0.2	0.008	0
0	57	0	10	1	0	0	0	0	1	99	5.8	171.2	4.23	#NULL!	1	0	3	0.08	0.008	0
1	78	1	11	0	0	0	1	0	0	72	5.8	151.4	5.46	0.29	1	0	6	0.09	0.008182	0
0	44	1	16	0	0	0	1	0	3	110	6	220.6	6.46	0.22	1	0	6	0.14	0.00875	0
0	69	1	16	1	0	0	0	0	9	94	5.7	191.8	9.1	0.24	1	0	8	0.14	0.00875	0
0	75	0	23	1	1	0	0	0	1	82	5	93.6	4.62	0.31	1	0	5	0.24	0.010435	0
0	75	0	18	1	1	1	0	0	3	164	8.6	238.8	6.33	0.13	1	0	7	0.19	0.010556	0
0	56	0	10	0	0	1	0	0	5	93	5.7	#NULL!	5.73	0.05	1	0	7	0.11	0.011	1
1	66	0	14	1	0	1	0	0	1	92	5.5	191.8	5.58	0.06	1	0	7	0.16	0.011429	0
0	87	0	19	0	0	0	0	0	2	95	5.9	237.4	4.37	0.12	1	0	10	0.22	0.011579	0
0	58	0	14	0	0	0	1	0	0	97	5.6	166.8	12.26	0.08	1	0	13	0.17	0.012143	0
0	74	0	10.5	0	0	0	0	1	6	67	5.5	194.4	5.25	0.05	1	0	6	0.14	0.013333	1
0	70	1	14.5	0	0	0	0	0	1	#NULL!	5.5	198.2	7.15	0.01	1	0	4	0.21	0.014483	0
0	59	1	13	1	0	1	1	0	1	94	5.3	188.4	8.64	0.16	1	0	8	0.19	0.014615	0
0	85	0	13	1	0	0	0	0	2	101	6.2	225	7.58	0.05	1	0	9	0.19	0.014615	0
0	63	0	11.5	0	0	1	0	0	1	76	5.8	209.8	5.67	0.06	1	0	6	0.18	0.015652	0
0	55	0	13	0	0	1	0	0	5	93	5.5	242.8	3.63	0.02	1	0	10	0.22	0.016923	0
0	46	1	11	1	0	0	1	0	3	84	5.2	166.4	9.01	0.04	1	0	7	0.19	0.017273	0
0	75	0	12.5	1	0	1	0	0	3	110	6	217.6	6.69	#NULL!	1	0	8	0.22	0.0176	0
1	80	0	11	1	0	0	0	0	3	87	6	212.4	8.38	0.23	1	0	11	0.24	0.021818	0
0	69	1	22.5	1	0	0	1	0	0	86	5.2	192.8	5.93	2.1	0	1	2	0.06	0.002667	0
0	44	1	14	1	0	0	1	0	1	92	6.3	193	7.55	0.02	1	1	7	0.03	0.002143	0
1	68	1	24	0	1	0	0	0	3	247	9.9	194.6	6.83	0.03	1	1	6	0.06	0.0025	0
0	72	0	30	1	0	1	0	0	2	93	5.6	211.8	14.21	0.14	1	1	11	0.15	0.005	0
0	74	1	23.5	1	0	0	0	0	3	101	#NULL!	147.6	6.77	0.13	1	1	8	0.12	0.005106	0
1	73	0	15	1	0	0	0	0	1	94	6.5	250	10.71	0.1	1	1	18	0.08	0.005333	1
0	93	1	18.5	1	0	0	0	1	7	84	5.7	175.2	5.98	0.08	1	1	15	0.1	0.005405	1
0	49	1	24.5	0	0	0	1	0	1	98	6.4	144.8	12.22	0.12	1	1	13	0.14	0.005714	0
0	80	0	24	1	1	1	0	0	5	101	7.6	131	8.45	0.17	1	1	12	0.15	0.00625	0
0	73	0	28	0	0	0	0	0	1	94	6.1	186.6	7.43	0.04	1	1	15	0.22	0.007857	0
0	72	0	24	1	0	0	0	0	3	80	5.8	204.8	4.31	0.11	1	1	13	0.22	0.009167	0
1	79	1	20.5	1	0	0	0	0	6	82	5.3	208	5.44	0.07	1	1	10	0.19	0.009268	1
0	77	0	20.5	1	0	0	0	0	2	87	5.6	205.6	6.75	0.13	1	1	9	0.21	0.010244	1
1	86	0	24	1	0	0	0	0	3	70	6	213	7.48	0.26	1	1	14	0.25	0.010417	1
0	83	1	20.5	0	1	0	0	0	1	127	7	182.2	7.59	0.03	1	1	6	0.24	0.011707	0
0	69	1	17	1	0	0	0	0	2	#NULL!	5.8	169	6.67	0.02	1	1	7	0.21	0.012353	0
0	71	0	11	1	1	1	0	0	3	94	5.6	178.8	8.2	0.1	1	1	10	0.14	0.012727	1
0	82	1	13	1	1	0	0	0	2	85	7.1	163.6	6.73	0.15	1	1	9	0.19	0.014615	0
0	81	0	13	1	1	0	0	0	12	122	7.1	113.4	6.05	0.11	1	1	15	0.19	0.014615	1
0	72	1	11	1	0	1	0	0	6	103	6.4	220.8	8.47	0.22	1	1	14	0.25	0.022727	1
0	88	1	29	1	0	0	0	1	7	#NULL!	#NULL!	#NULL!	5.45	0.86	0	0	6	0.26	0.008966	1
0	71	1	29	0	0	0	0	1	3	73	5.7	113.2	4.86	0.65	0	0	13	0.29	0.01	0
0	63	1	25	0	0	0	1	0	1	105	6.3	183.4	10.9	0.23	0	0	10	0.27	0.0108	0
0	63	1	24.5	0	0	1	1	0	0	95	5.5	213.8	6.24	0.8	0	0	9	0.28	0.011429	0
0	59	0	25.5	0	0	0	0	0	4	86	5.9	#NULL!	6.52	0.32	0	0	8	0.3	0.011765	0
0	73	1	24	1	0	1	0	0	1	92	5.6	184	8.38	0.5	0	0	8	0.29	0.012083	0
0	56	1	23	1	1	1	1	0	0	#NULL!	#NULL!	188.4	14.86	0.5	0	0	6	0.29	0.012609	0
0	44	1	29	0	0	0	0	0	1	101	5.5	207	6.36	0.05	0	0	12	0.38	0.013103	0
0	71	1	19.5	1	0	0	0	0	2	113	5.8	189	5.55	0.5	0	0	9	0.26	0.013333	0
0	68	1	19.5	0	1	1	1	0	4	156	10.1	190.2	8.86	0.11	0	0	9	0.27	0.013846	0
0	82	0	25.5	0	0	1	0	0	1	83	5.6	250.6	3.1	0.02	0	0	10	0.36	0.014118	0
0	54	1	24	1	1	1	1	0	6	168	7.7	243.8	9.12	0.33	0	0	9	0.34	0.014167	0
0	84	1	23	0	0	0	1	0	5	71	5.5	195.2	5.52	0.42	0	0	10	0.35	0.015217	0
0	44	1	17.5	0	0	0	1	0	2	81	5.1	185.8	8.36	0.01	0	0	10	0.27	0.015429	0
0	69	0	28.5	1	0	1	0	0	1	93	5.8	214.2	6.08	0.05	0	0	13	0.44	0.015439	0
0	60	0	29.5	0	0	0	1	0	4	89	5.8	239	8.6	0.24	0	0	12	0.46	0.015593	0
0	65	1	26	1	0	1	0	0	2	93	5.7	244.8	8.47	0.3	0	0	12	0.41	0.015769	0
0	70	0	28.5	0	0	0	0	0	6	92	6.2	141.6	5.79	0.5	0	0	7	0.45	0.015789	0
0	66	1	20.5	1	0	1	0	0	2	93	5.7	170.4	5.77	0.21	0	0	8	0.34	0.016585	0
0	76	0	16.5	1	1	0	0	0	1	93	#NULL!	113.8	3.22	0.37	0	0	11	0.28	0.01697	0
0	74	1	15	1	0	0	1	0	4	96	5.1	168	5.15	0.07	0	0	9	0.26	0.017333	1
0	59	1	15.5	1	1	0	1	0	4	69	9	107.8	6.1	0.12	0	0	9	0.27	0.017419	0
0	56	1	26	0	1	1	1	0	2	136	7.9	249.8	11.98	0.13	0	0	10	0.46	0.017692	0
0	49	1	16	1	0	1	0	0	2	95	6.3	181.4	6.39	4.7	0	0	9	0.29	0.018125	0
1	79	1	18.5	0	0	0	0	0	7	#NULL!	4.7	150.6	6.58	0.07	0	0	14	0.34	0.018378	1
0	74	1	21	0	1	0	1	1	1	182	7.4	169.2	5.69	0.01	0	0	10	0.39	0.018571	0
1	68	0	17	1	0	0	0	0	3	88	5.8	214.2	5.6	0.04	0	0	8	0.32	0.018824	0
0	74	0	19	1	0	0	0	1	6	79	5.4	#NULL!	3.73	0.03	0	0	7	0.36	0.018947	0
0	33	1	27.5	1	0	0	1	0	2	111	5.2	287.2	6.92	0.2	0	0	9	0.53	0.019273	0
0	63	1	21	1	1	0	0	0	3	115	6.1	178.6	5.42	0.02	0	0	9	0.42	0.02	0
0	71	1	26	0	0	0	1	0	3	83	5.6	134.2	8.63	0.5	0	0	8	0.53	0.020385	0
0	75	1	19	1	1	0	0	0	2	158	6.6	216.2	5.34	0.1	0	0	11	0.39	0.020526	0
0	77	0	15.5	1	1	0	0	0	3	93	6.1	167.2	7.11	0.14	0	0	13	0.32	0.020645	0
0	63	0	16	0	0	0	0	0	5	#NULL!	5.5	145.4	6.81	0.06	0	0	5	0.34	0.02125	0
0	67	1	12.5	0	0	1	0	0	1	90	#NULL!	213	7.56	0.12	0	0	13	0.27	0.0216	0
0	76	0	15	1	0	0	0	0	3	86	5.3	161.8	5.25	0.02	0	0	7	0.33	0.022	0
0	67	1	27	0	0	0	1	0	2	87	#NULL!	196.4	9.23	0.13	0	0	12	0.62	0.022963	0
0	79	1	16.5	0	0	0	0	0	5	87	5.7	184.2	10.81	0.05	0	0	12	0.38	0.02303	0
0	62	0	27	0	0	0	0	0	1	#NULL!	5.8	246.2	8.2	0.06	0	0	12	0.64	0.023704	0
0	73	0	21	1	0	0	0	0	4	85	5.6	174.4	6.64	0.07	0	0	11	0.5	0.02381	0
0	51	1	23	0	0	1	0	0	4	103	6.3	284.8	8.51	0.04	0	0	12	0.56	0.024348	0
0	59	1	15.5	1	1	0	0	0	5	117	5.8	165.6	5.5	0.06	0	0	13	0.38	0.024516	0
0	59	1	17	1	1	0	1	0	5	#NULL!	8.1	267.6	7.08	0.14	0	0	7	0.42	0.024706	1
0	77	0	10.5	1	0	0	0	0	4	96	5.6	218	6.89	0.05	0	0	8	0.26	0.024762	0
0	49	1	23	1	0	0	1	0	2	112	5.8	169.6	6.6	0.04	0	0	18	0.57	0.024783	0
0	52	1	13.5	1	1	0	0	1	4	86	6.7	166.4	9.5	0.33	0	0	15	0.34	0.025185	0
0	63	1	15	0	0	0	1	0	6	#NULL!	4.9	171	7.39	0.08	0	0	11	0.38	0.025333	0
0	78	1	28.5	1	0	1	0	1	3	124	6.2	155.6	5.07	0.08	0	0	15	0.75	0.026316	0
0	61	1	10.5	1	0	0	1	0	3	87	5.3	118.8	5.4	0.07	0	0	11	0.28	0.026667	0
1	97	0	20.5	1	0	0	0	0	4	92	6	166.2	5.39	0.26	0	0	12	0.55	0.026829	1
0	69	0	26.5	1	0	0	0	0	4	93	5.9	266.4	6.08	0.11	0	0	11	0.74	0.027925	0
0	65	1	17	0	0	1	0	0	4	94	6.2	197	8.86	0.22	0	0	15	0.49	0.028824	1
0	68	1	21.5	1	0	0	0	0	1	112	6.2	189.8	5.79	0.02	0	0	9	0.63	0.029302	0
0	48	0	25.5	0	0	0	1	0	3	57	4	#NULL!	5.87	0.09	0	0	14	0.76	0.029804	0
1	79	1	11	1	0	0	1	0	0	91	5.4	177.4	4.22	0.02	0	0	4	0.33	0.03	0
0	62	1	17.5	1	0	0	0	1	1	87	5.5	159.4	7.51	0.02	0	0	8	0.53	0.030286	0
1	81	0	10	1	1	0	0	0	4	93	6.2	198	6.7	0.22	0	0	6	0.31	0.031	0
0	72	1	14.5	1	1	0	0	0	5	169	7.9	171.8	6.21	0.31	0	0	11	0.45	0.031034	0
0	75	1	13	0	0	0	1	0	5	109	5.5	118.8	10.63	0.04	0	0	15	0.42	0.032308	0
0	54	1	10	1	0	0	1	0	3	93	5.4	215.4	11.32	0.07	0	0	7	0.35	0.035	0
0	70	1	13	1	0	0	0	1	5	77	5.5	139.2	5.37	0.06	0	0	10	0.46	0.035385	0
1	81	1	18	0	1	1	0	0	5	270	7.9	125.6	5.28	0.05	0	0	10	0.64	0.035556	1
0	58	1	12	0	1	0	1	0	3	113	6.4	177.8	7.52	0.23	0	0	13	0.45	0.0375	0
0	80	0	29	1	0	0	0	0	4	108	5.9	157.6	5.58	0.02	0	0	14	1.1	0.037931	1
0	63	0	13	1	0	0	0	0	2	88	5.5	185.8	8.43	0.27	0	0	13	0.5	0.038462	0
0	60	1	25	1	1	1	0	0	4	58	9	179	8.99	0.04	0	0	22	0.97	0.0388	0
0	68	0	17.5	0	0	0	0	0	0	80	4.5	165.8	4.55	0.02	0	0	12	0.69	0.039429	0
0	38	1	10	1	0	1	1	0	1	143	5.3	219.8	6.03	0.04	0	0	7	0.4	0.04	0
0	64	1	12	0	0	0	1	0	0	117	#NULL!	203.8	6.59	0.08	0	0	13	0.48	0.04	0
0	45	1	11.5	1	0	0	1	0	7	92	4.9	184.4	7.86	0.17	0	0	7	0.47	0.04087	0
1	82	0	10	0	0	1	0	0	9	#NULL!	5	#NULL!	10.45	0.14	0	0	11	0.41	0.041	1
0	89	0	10	1	0	0	0	1	2	100	5.9	226.2	8.35	0.05	0	0	11	0.41	0.041	0
0	52	1	15	1	0	0	1	0	6	82	5.3	244.8	11.98	0.31	0	0	12	0.62	0.041333	1
1	65	0	14	0	1	0	0	1	3	158	8.8	169	13.44	0.06	0	0	7	0.58	0.041429	0
0	45	1	18	0	0	0	1	0	4	74	#NULL!	185	7.25	0.08	0	0	12	0.78	0.043333	0
0	74	0	14	1	0	0	0	0	2	84	5.9	144.8	5.12	0.05	0	0	13	0.62	0.044286	0
0	72	1	22	1	0	0	0	0	4	96	5.2	188.4	6.91	0.14	0	0	15	1.09	0.049545	0
0	60	1	16	1	0	0	1	0	2	76	4.8	146	8.65	0.04	0	0	12	0.8	0.05	0
0	69	1	28	0	0	0	0	0	1	#NULL!	5.3	180.2	6.21	0.06	0	0	13	1.44	0.051429	0
0	51	1	10.5	1	1	0	1	0	4	127	9.5	217.4	5.08	0.16	0	0	12	0.54	0.051429	0
0	51	1	11	1	0	0	1	0	5	82	#NULL!	143.8	7.43	0.03	0	0	11	0.59	0.053636	1
1	77	1	24	0	1	0	0	0	4	233	10.6	114.2	12.25	3.97	0	0	19	1.35	0.05625	0
0	54	1	14	1	0	1	1	0	2	95	5.4	191.2	7	0.06	0	0	15	0.83	0.059286	0
0	77	1	10	1	0	0	0	0	4	87	5.5	#NULL!	10.05	0.12	0	0	10	0.61	0.061	0
0	54	1	10.5	0	0	0	1	0	3	91	5.1	230	6.99	0.1	0	0	11	0.84	0.08	0
1	88	0	15	1	1	0	0	0	2	120	6.1	242	13.98	0.09	0	0	12	1.23	0.082	1
1	40	0	25.5	0	0	0	0	0	3	104	#NULL!	213.2	5.67	2.55	0	0	21	2.26	0.088627	0
0	69	1	14	0	0	0	1	0	3	97	6.2	159.4	7.3	0.33	0	0	14	1.28	0.091429	0
0	58	1	27	1	0	0	1	1	2	97	5.4	224.4	5	0.12	0	0	23	2.79	0.103333	0
0	50	1	13.5	0	0	0	0	0	5	#NULL!	5.1	208.2	7.14	0.04	0	0	18	1.56	0.115556	0
1	77	0	16	1	0	0	0	0	2	90	5.6	150.6	6.13	0.96	0	0	31	1.98	0.12375	0
1	68	1	16	0	0	0	0	0	6	84	5.9	227.8	7.06	0.03	0	0	30	2.08	0.13	1
0	66	1	26.5	0	0	0	0	0	5	103	5.5	#NULL!	10.95	0.73	0	0	25	4.38	0.165283	0
0	77	0	10	1	1	0	0	0	4	130	8.8	218.8	8.61	0.05	0	0	17	1.81	0.181	0
0	73	1	13.5	1	0	0	0	0	5	#NULL!	4.9	183.4	4.41	0.19	0	0	31	4.2	0.311111	0
0	73	0	13	0	1	0	0	0	2	138	6.6	171.2	7.08	#NULL!	0	0	29	4.99	0.383846	0
0	82	0	29	1	1	0	0	0	1	109	6.2	166	4.75	0.23	1	0	13	0.3	0.010345	0
0	57	1	26	0	0	0	1	0	1	92	5.8	208.8	5.75	0.11	1	0	10	0.28	0.010769	0
0	59	0	26	0	1	0	0	0	1	163	13.4	170.2	5.46	0.19	1	0	8	0.29	0.011154	0
0	52	1	24.5	0	0	1	1	0	3	98	5.9	275	10.84	0.07	1	0	7	0.28	0.011429	0
0	72	1	24	0	0	1	1	0	6	86	5.9	272.6	6.51	0.32	1	0	6	0.34	0.014167	0
0	75	0	29	1	0	0	0	0	5	106	6	246.2	5.06	0.1	1	0	9	0.43	0.014828	0
0	56	1	28	1	0	0	1	0	3	138	7.3	215.6	7.27	0.17	1	0	12	0.43	0.015357	0
0	82	0	29	1	0	0	0	0	2	73	5.6	150.8	4.22	0.5	1	0	10	0.47	0.016207	0
0	67	0	23.5	1	1	1	1	0	4	125	7.4	279	9.38	0.5	1	0	10	0.49	0.020851	1
0	53	1	30	0	0	1	1	0	5	77	5.6	230	10.88	0.09	1	0	14	0.64	0.021333	0
0	70	0	29	1	0	1	0	0	0	102	6.1	234.4	5.33	0.23	1	0	14	0.63	0.021724	0
0	69	0	14.5	1	0	1	0	0	1	98	5.7	177.4	4.68	1.19	1	0	7	0.32	0.022069	0
0	61	0	23	0	1	0	0	0	1	250	11.9	164	6.15	0.09	1	0	8	0.52	0.022609	0
1	95	0	16	1	0	0	0	0	5	131	7.1	196	4.32	0.14	1	0	9	0.39	0.024375	1
0	77	0	21.5	1	1	0	0	1	4	89	6.9	#NULL!	6.41	0.1	1	0	9	0.53	0.024651	0
0	43	1	16	1	1	1	1	0	2	137	7.5	318.4	11.6	0.03	1	0	10	0.42	0.02625	1
0	85	0	17	1	0	0	0	0	2	98	5.9	258.2	4.22	0.45	1	0	13	0.46	0.027059	0
0	36	1	22	1	1	1	0	1	3	234	10.5	234.2	9.69	1.49	1	0	9	0.61	0.027727	0
0	60	1	15	0	0	0	1	0	4	91	5.3	170.2	9.28	0.16	1	0	10	0.44	0.029333	0
0	56	1	20	0	1	1	0	0	3	166	7.6	169.8	7.54	0.5	1	0	10	0.63	0.0315	0
0	60	1	15	1	1	1	1	0	4	94	7	#NULL!	8.63	0.85	1	0	8	0.52	0.034667	0
0	64	1	13	0	1	1	0	0	2	166	9.5	157.2	8.02	0.5	1	0	8	0.5	0.038462	0
0	70	1	15.5	0	0	0	0	0	0	111	5.3	218.4	7.18	0.03	1	0	11	0.7	0.045161	0
0	79	0	19	0	1	0	0	0	3	113	7.3	218	12.42	0.5	1	0	13	0.9	0.047368	1
0	60	0	11.5	0	1	0	0	0	5	107	6.3	134.6	4.67	0.02	1	0	11	0.66	0.057391	0
0	42	0	12	0	0	0	0	0	1	#NULL!	5.5	195.6	11.18	0.14	1	0	16	1.09	0.090833	0
0	67	1	14.5	1	0	0	0	0	1	80	5.2	122.8	5.15	0.5	0	1	8	0.26	0.017931	0
0	65	1	23.5	1	1	1	1	0	4	166	10.3	140.4	5.51	3.63	0	1	8	0.44	0.018723	0
1	71	1	24	0	0	0	1	0	2	84	5.9	155.8	8.91	0.1	0	1	11	0.52	0.021667	0
0	69	1	19	1	0	0	0	1	2	87	5.4	177.4	5.27	0.04	0	1	8	0.49	0.025789	1
0	83	0	13	1	1	0	0	0	2	105	8	156.4	9	0.43	0	1	7	0.35	0.026923	1
1	54	1	13.5	1	0	0	1	1	4	75	5.8	224.4	9.72	0.08	0	1	8	0.43	0.031852	1
0	71	0	19	1	0	1	0	0	5	107	5.5	210	6.98	0.02	0	1	15	0.62	0.032632	1
1	66	1	14.5	1	1	0	0	1	6	190	9	192.6	6.64	0.02	0	1	11	0.49	0.033793	1
0	78	0	18.5	1	1	0	0	1	6	125	5.8	130.4	6.71	0.45	0	1	13	0.66	0.035676	0
0	39	1	19.5	0	1	0	0	0	0	162	8.9	210.4	6.93	0.11	0	1	12	0.75	0.038462	0
0	90	1	15	1	1	1	0	0	3	81	6.7	206	12.17	1.16	0	1	11	0.61	0.040667	0
0	74	0	10	0	0	0	0	0	0	75	5.6	257.4	7.38	0.02	0	1	15	0.43	0.043	0
0	61	1	11	1	0	0	1	1	2	92	6.1	176.4	4.76	0.32	0	1	11	0.49	0.044545	0
0	58	1	11.5	0	0	0	0	0	2	90	5	188.4	5.95	0.04	0	1	11	0.6	0.052174	1
0	61	1	22.5	1	1	0	0	1	1	144	8.2	247.2	9.68	0.54	0	1	20	1.27	0.056444	0
0	56	1	16	1	1	0	1	0	6	108	5.6	166.2	7.45	0.07	0	1	18	0.93	0.058125	1
0	51	0	27	1	0	0	0	0	5	113	5.6	196.8	7.92	0.08	0	1	18	1.57	0.058148	0
0	78	1	15.5	1	1	0	0	1	7	130	8.1	148.8	7.65	1.05	0	1	10	0.91	0.05871	1
0	64	1	22.5	0	0	1	1	0	5	86	5.6	202	9.23	0.11	0	1	15	1.37	0.060889	0
1	81	0	13	1	0	0	0	0	5	#NULL!	5.4	#NULL!	5.62	0.22	0	1	13	0.8	0.061538	1
0	76	0	12	1	0	1	0	0	1	99	6.3	247.8	6.03	0.1	0	1	10	0.74	0.061667	0
1	92	0	29	1	0	0	0	0	3	123	6.7	94	5.47	0.21	0	1	19	1.82	0.062759	1
1	65	1	23	1	0	1	0	0	4	107	6.1	227.6	4.89	0.5	0	1	23	1.58	0.068696	1
0	79	0	27.5	0	1	1	1	0	14	115	5.7	131	6.27	0.22	0	1	24	2.01	0.073091	1
1	68	1	16	1	1	0	1	0	2	182	7.3	142.8	8.31	0.12	0	1	11	1.24	0.0775	0
1	56	1	15.5	1	0	0	1	0	10	114	5.7	127.2	14.4	0.6	0	1	15	1.35	0.087097	0
0	74	0	12	1	0	0	0	0	3	110	5.4	174.8	4.19	0.08	0	1	15	1.06	0.088333	0
1	78	1	15	0	0	0	1	0	0	83	5.9	170.6	7.26	0.09	0	1	20	1.37	0.091333	0
0	66	0	28	0	0	0	0	0	4	114	6.2	205	7.86	0.17	0	1	25	3.2	0.114286	0
1	44	1	14.5	1	0	0	1	0	3	102	5.5	176.2	5.01	0.02	0	1	8	1.79	0.123448	1
0	50	1	16	1	1	1	0	0	3	#NULL!	11	164.4	7.74	0.07	0	1	23	2.18	0.13625	0
0	73	1	26.5	0	0	0	1	0	5	95	5.6	165.6	5.56	0.09	0	1	27	3.7	0.139623	1
0	47	0	10	0	0	1	0	0	2	92	4.9	258	8.47	0.02	0	1	15	1.45	0.145	0
0	42	1	13	0	0	0	1	0	2	91	5.7	187.8	6.39	0.04	0	1	15	2.02	0.155385	0
1	76	1	11	1	0	1	0	1	6	93	5.3	113.4	6.85	0.81	0	1	20	1.79	0.162727	0
0	80	1	16.5	1	0	0	0	0	11	90	5.4	178	5.21	0.02	0	1	22	2.71	0.164242	1
1	73	1	19.5	0	1	0	0	0	3	152	9.7	186.4	4.93	0.28	0	1	29	3.24	0.166154	1
0	28	0	12.5	1	0	1	0	0	6	91	5.5	201.2	8.63	0.06	0	1	16	2.27	0.1816	0
0	55	1	12	1	1	1	0	0	1	100	7.9	245.4	5.65	0.54	0	1	27	3.36	0.28	0
0	36	1	22.5	1	0	0	0	0	4	114	#NULL!	230.4	6.14	#NULL!	0	1	34	6.36	0.282667	0
0	58	1	14.5	1	0	1	1	0	4	86	5.3	189.6	7.6	0.15	0	1	29	4.14	0.285517	0
0	74	0	12.5	1	0	1	0	0	5	82	5.8	148.4	5.56	0.03	0	1	25	3.63	0.2904	0
1	54	1	13	1	0	0	1	0	7	100	5.9	204.8	8.2	0.21	0	1	37	4.48	0.344615	1
0	61	0	16.5	1	1	1	0	0	3	153	7.1	202.4	6.92	0.15	0	1	43	6.03	0.365455	0
0	67	1	29	1	1	0	0	0	4	#NULL!	7.1	158.4	10.18	0.21	1	1	8	0.28	0.009655	0
0	65	1	27.5	1	1	0	1	0	6	121	7.5	96	14.78	0.02	1	1	9	0.27	0.009818	0
0	66	1	26.5	0	1	0	1	1	3	115	6.2	160.4	12.93	0.07	1	1	13	0.3	0.011321	0
0	76	1	24.5	0	1	1	0	0	7	101	7.2	160	5.89	0.03	1	1	9	0.32	0.013061	0
0	64	0	24	1	0	1	0	0	3	77	5.9	279.4	5.24	0.5	1	1	13	0.32	0.013333	0
0	83	0	29	1	0	0	0	0	3	91	5.9	207.6	6.51	0.08	1	1	12	0.42	0.014483	1
0	81	1	28	1	0	0	0	0	7	91	5.8	155.4	4.98	#NULL!	1	1	16	0.44	0.015714	0
0	61	1	36	1	0	0	1	0	0	94	5.2	201.6	8.52	0.1	1	1	12	0.6	0.016667	0
1	37	1	16.5	1	1	1	0	0	4	166	5.2	110	5.92	0.07	1	1	9	0.28	0.01697	1
0	61	1	35	1	0	0	0	1	6	96	5.7	180.8	4.34	0.03	1	1	12	0.62	0.017714	0
0	71	1	23	0	1	1	0	0	5	178	8.7	201.4	6.08	1.15	1	1	12	0.49	0.021304	0
0	71	0	29.5	1	1	0	0	0	7	86	7.6	#NULL!	8.16	0.2	1	1	11	0.63	0.021356	0
1	80	1	12.5	1	1	0	1	0	3	37	7.4	139	8.85	0.05	1	1	14	0.29	0.0232	1
0	65	0	25	0	0	0	0	0	2	140	6.8	234.4	4.66	0.12	1	1	11	0.6	0.024	0
0	72	0	20	1	1	0	0	0	5	138	6.6	147.8	6.2	0.05	1	1	16	0.49	0.0245	0
0	84	0	20	0	1	1	0	0	1	114	7	234.6	10.5	#NULL!	1	1	18	0.51	0.0255	0
0	54	0	19	0	0	0	0	0	3	95	6.1	213	4.86	0.05	1	1	14	0.5	0.026316	0
1	72	0	12	0	0	0	0	0	3	89	5.7	172.6	6.13	0.22	1	1	10	0.33	0.0275	0
1	66	0	18	1	0	0	0	0	4	67	6.9	199	7.13	0.21	1	1	12	0.51	0.028333	1
1	72	0	24	1	1	1	0	0	1	93	6.5	225	7.65	0.27	1	1	20	0.8	0.033333	1
0	82	1	13.5	1	0	0	0	1	5	128	6.7	188.2	4.94	0.14	1	1	9	0.45	0.033333	0
1	86	0	15.5	1	0	0	0	0	1	97	6.2	158	5.08	0.03	1	1	9	0.52	0.033548	0
0	81	1	23	1	0	1	0	0	11	92	5.8	159.4	9.76	0.97	1	1	15	0.84	0.036522	1
0	65	1	12	0	1	0	1	1	4	98	7.4	176.8	4.89	#NULL!	1	1	14	0.5	0.041667	0
0	63	1	10	1	0	0	1	0	0	108	5.2	204.4	7.18	0.54	1	1	18	0.45	0.045	0
0	76	0	25	1	0	1	0	0	5	92	6.3	185.8	6.09	0.05	1	1	21	1.13	0.0452	1
